# Supplementary material for: Mosquitocidal Activity of the Methanolic Extract of Annickia chlorantha and Its Isolated Compounds against Culex pipiens, and Their Impact on the Non-Target Organism Zebrafish, Danio rerio
Source: Insects. 2022 Jul 27;13(8):676. doi: 10.3390/insects13080676 (PMC9409109; doi:10.3390/insects13080676)
Supplement: Supplementary file 1 [file insects-13-00676-s001.zip]

Archive with 1 entries (1 files):
- insects-1801527-supplementary.pdf
